# Supplementary material for: Characterization and Machine Learning-Driven Property Prediction of a Novel Hybrid Hydrogel Bioink Considering Extrusion-Based 3D Bioprinting
Source: Gels. 2025 Jan 7;11(1):45. doi: 10.3390/gels11010045 (PMC11765179; doi:10.3390/gels11010045)
Supplement: Supplementary file 1 [file gels-11-00045-s001.zip]

Archive with 1 entries (1 files):
- gels-3382610-supplementary.pdf
